# Supplementary material for: ﻿A review of Terrilimosina Roháček, 1983 (Diptera, Sphaeroceridae) from China with new records and three new species
Source: Zookeys. 2025 Jun 12;1241:139–69. doi: 10.3897/zookeys.1241.146200 (PMC12179644; doi:10.3897/zookeys.1241.146200)
Supplement: XML Treatment for Terrilimosina capricornis [file zookeys.1241.146200-treatment3.xml]

<!DOCTYPE tp:taxon-treatment
  PUBLIC "-//TaxonX//DTD Taxonomic Treatment Publishing DTD v0 20100105//EN" "tax-treatment-NSO.dtd">
<tp:taxon-treatment xmlns:tp="http://www.plazi.org/taxpub"><tp:treatment-meta><kwd-group><label>Taxon classification</label><kwd>
              <named-content content-type="kingdom">Animalia</named-content>
            </kwd><kwd>
              <named-content content-type="order">Diptera</named-content>
            </kwd><kwd>
              <named-content content-type="family">Sphaeroceridae</named-content>
            </kwd></kwd-group><mixed-citation publication-type="journal"><person-group><name><surname>Cao</surname><given-names>Wenqiang</given-names></name><name><surname>Dong</surname><given-names>Hui</given-names></name><name><surname>Yang</surname><given-names>Ding</given-names></name></person-group><article-title>﻿A review of <italic><tp:taxon-name><tp:taxon-name-part taxon-name-part-type="genus" reg="Terrilimosina">Terrilimosina</tp:taxon-name-part></tp:taxon-name></italic> Roháček, 1983 (<tp:taxon-name><tp:taxon-name-part taxon-name-part-type="order">Diptera</tp:taxon-name-part></tp:taxon-name>, <tp:taxon-name><tp:taxon-name-part taxon-name-part-type="family">Sphaeroceridae</tp:taxon-name-part></tp:taxon-name>) from China with new records and three new species</article-title><source>Zookeys</source><day>12</day><month>06</month><year>2025</year><volume>1241</volume><fpage>139</fpage><lpage>169</lpage><pub-id pub-id-type="doi">10.3897/zookeys.1241.146200</pub-id></mixed-citation></tp:treatment-meta><tp:nomenclature><label>﻿</label><tp:taxon-name>
            <object-id xmlns:xlink="http://www.w3.org/1999/xlink" content-type="arpha" xlink:type="simple">94DEFBDC-39E2-573B-945F-4080E278AC1A</object-id>
            <tp:taxon-name-part taxon-name-part-type="genus" reg="Terrilimosina">Terrilimosina</tp:taxon-name-part>
            <tp:taxon-name-part taxon-name-part-type="species" reg="capricornis">capricornis</tp:taxon-name-part>
          </tp:taxon-name><tp:taxon-authority>Su &amp; Liu, 2009</tp:taxon-authority><xref ref-type="fig" rid="F1">Figs 1i</xref><xref ref-type="fig" rid="F6">, 6</xref><xref ref-type="fig" rid="F7">, 7</xref><tp:nomenclature-citation-list><tp:nomenclature-citation><tp:taxon-name>
                <tp:taxon-name-part taxon-name-part-type="genus" reg="Terrilimosina">Terrilimosina</tp:taxon-name-part>
                <tp:taxon-name-part taxon-name-part-type="species" reg="capricornis">capricornis</tp:taxon-name-part>
              </tp:taxon-name><comment>Su &amp; Liu in <xref ref-type="bibr" rid="B11">Su et al. 2009</xref>: 808. - <xref ref-type="bibr" rid="B9">Su 2011</xref>: 115–116, 212 [redescription, illustr.]; <xref ref-type="bibr" rid="B1">Dong et al. 2016</xref>: 81 [illustr.]; <xref ref-type="bibr" rid="B2">Dong et al. 2020</xref>: 431 [Species Catalog of China].</comment></tp:nomenclature-citation></tp:nomenclature-citation-list></tp:nomenclature><tp:treatment-sec sec-type="material" id="SECID0EONAG"><title>Material examined.</title><p>China: - <bold>Chongqing</bold>: • 4 ♂; Wuxixian, Yintiaoling, Guanshanmaizitang; 2168 m, 17.viii.2022; Xulong Chen. - <bold>Fujian</bold>: • 1 ♀; Wuyishan National Park, Tongmu, Gaoqiao; 609 m, 24.viii.2023; Xiaoyan Liu; (L). - <bold>Guizhou</bold>: • 1 ♂, 1 ♀; Suiyang, Kuangkuoshuizhongxinzhan; 3.vi.2010; Yan Li. - <bold>Hubei</bold>: • 2 ♂, 3 ♀; Shennongjia, Qianjiaping; 1707 m, 8.vi.2023; Jiuzhou Liu. - <bold>Shaanxi</bold>: • 3 ♂, 10 ♀; Ningshan, Huodigou; 2034 m, 14.viii.2022; Bing Zhang. - <bold>Xizang</bold>: • 1 ♀; Motuo, Damuxiang; 1530 m, 24.vi.2018; Qicheng Yang. - <bold>Yunnan</bold>: • 1 ♂; Lushui, Fengxueyakou; 3105 m, 13.viii.2023; Qicheng Yang. - <bold>Zhejiang</bold>: • 1 ♀; Tianmushan, Qianmutian; 30.vii.2011; Tingting Zhang. (all <named-content xmlns:xlink="http://www.w3.org/1999/xlink" content-type="dwc:institutional_code" xlink:title="Entomological Museum of China Agricultural University" xlink:href="http://grbio.org/institution/china-agricultural-university" xlink:type="simple">EMCAU</named-content>).</p></tp:treatment-sec><tp:treatment-sec sec-type="diagnosis" id="SECID0EIOAG"><title>Diagnosis.</title><p>Sternite 5 with patch of posteromedial setulae and long setae at the posterior edge (Fig. <xref ref-type="fig" rid="F7">7d</xref>) Surstylus with an anteroventral process (with long anterior process above and a dense comb-like row of bristles at apex) and a triangular posteroventral process (Fig. <xref ref-type="fig" rid="F7">7a–c</xref>).</p><fig id="F6" position="float" orientation="portrait"><object-id xmlns:xlink="http://www.w3.org/1999/xlink" content-type="doi" xlink:type="simple">10.3897/zookeys.1241.146200.figure6</object-id><object-id xmlns:xlink="http://www.w3.org/1999/xlink" content-type="arpha" xlink:type="simple">23735C74-09E7-5330-A1E6-D2AA2C80808B</object-id><label>Figure 6.</label><caption><p><italic><tp:taxon-name><tp:taxon-name-part taxon-name-part-type="genus" reg="Terrilimosina">T.</tp:taxon-name-part><tp:taxon-name-part taxon-name-part-type="species" reg="capricornis">capricornis</tp:taxon-name-part></tp:taxon-name></italic> Su &amp; Liu, 2009 habitus. <bold>a.</bold> Male lateral; <bold>b.</bold> Female lateral. Scale bars: 1.0 mm.</p></caption><graphic xmlns:xlink="http://www.w3.org/1999/xlink" xlink:href="zookeys-1241-139_article-146200__-g006.jpg" position="float" orientation="portrait" xlink:type="simple" id="oo_1350468.jpg"><uri content-type="original_file" xlink:type="simple">https://binary.pensoft.net/fig/1350468</uri></graphic></fig><fig id="F7" position="float" orientation="portrait"><object-id xmlns:xlink="http://www.w3.org/1999/xlink" content-type="doi" xlink:type="simple">10.3897/zookeys.1241.146200.figure7</object-id><object-id xmlns:xlink="http://www.w3.org/1999/xlink" content-type="arpha" xlink:type="simple">0ED981F6-3F3A-599C-9CC0-6C3276FD5A07</object-id><label>Figure 7.</label><caption><p><italic><tp:taxon-name><tp:taxon-name-part taxon-name-part-type="genus" reg="Terrilimosina">T.</tp:taxon-name-part><tp:taxon-name-part taxon-name-part-type="species" reg="capricornis">capricornis</tp:taxon-name-part></tp:taxon-name></italic> Su &amp; Liu, 2009 structures of male postabdomen. <bold>a.</bold> Terminalia posterior; <bold>b.</bold> Terminalia lateral; <bold>c.</bold> Phallus and associated structures lateral; <bold>d.</bold> S<sub>5</sub> ventral. Scale bar: 0.1 mm.</p></caption><graphic xmlns:xlink="http://www.w3.org/1999/xlink" xlink:href="zookeys-1241-139_article-146200__-g007.jpg" position="float" orientation="portrait" xlink:type="simple" id="oo_1350469.jpg"><uri content-type="original_file" xlink:type="simple">https://binary.pensoft.net/fig/1350469</uri></graphic></fig></tp:treatment-sec><tp:treatment-sec sec-type="type locality" id="SECID0EUQAG"><title>Type locality.</title><p>China, Guangxi Zhuang Autonomous Region, Maoer Mountain [1800 m].</p></tp:treatment-sec><tp:treatment-sec sec-type="distribution" id="SECID0EZQAG"><title>Distribution.</title><p>China (Chongqing, Fujian, Guangxi, Guizhou, Hubei, Shaanxi, Xizang, Yunnan, Zhejiang).</p></tp:treatment-sec><tp:treatment-sec sec-type="comments" id="SECID0E5QAG"><title>Comments.</title><p>Previous Chinese records of this species are from Guangxi, Jiangxi, and Zhejiang (<xref ref-type="bibr" rid="B9">Su 2011</xref>; <xref ref-type="bibr" rid="B1">Dong et al. 2016</xref>, <xref ref-type="bibr" rid="B2">2020</xref>). Here we newly record it from Chongqing, Fujian, Guizhou, Hubei, Shaanxi, Tibet, and Yunnan. <xref ref-type="bibr" rid="B2">Dong et al. (2020)</xref> recorded authorities of this species which are different from the authors of the publication.</p></tp:treatment-sec><tp:treatment-sec><!--Section generated to contain objects referenced in tp:taxon-treatment.--><fig id="F1" position="float" orientation="portrait"><object-id xmlns:xlink="http://www.w3.org/1999/xlink" content-type="doi" xlink:type="simple">10.3897/zookeys.1241.146200.figure1</object-id><object-id xmlns:xlink="http://www.w3.org/1999/xlink" content-type="arpha" xlink:type="simple">D58B1824-CF9D-5E2A-B151-51FD94B2AA59</object-id><label>Figure 1.</label><caption><p><italic><tp:taxon-name><tp:taxon-name-part taxon-name-part-type="genus" reg="Terrilimosina">Terrilimosina</tp:taxon-name-part></tp:taxon-name></italic> wings. <bold>a.</bold><italic><tp:taxon-name><tp:taxon-name-part taxon-name-part-type="genus" reg="Terrilimosina">T.</tp:taxon-name-part><tp:taxon-name-part taxon-name-part-type="species" reg="bicruris">bicruris</tp:taxon-name-part></tp:taxon-name></italic> sp. nov.; <bold>b.</bold><italic><tp:taxon-name><tp:taxon-name-part taxon-name-part-type="genus" reg="Terrilimosina">T.</tp:taxon-name-part><tp:taxon-name-part taxon-name-part-type="species" reg="dentata">dentata</tp:taxon-name-part></tp:taxon-name></italic> sp. nov.; <bold>c.</bold><italic><tp:taxon-name><tp:taxon-name-part taxon-name-part-type="genus" reg="Terrilimosina">T.</tp:taxon-name-part><tp:taxon-name-part taxon-name-part-type="species" reg="parasmetanai">parasmetanai</tp:taxon-name-part></tp:taxon-name></italic> Su &amp; Liu; <bold>d.</bold><italic><tp:taxon-name><tp:taxon-name-part taxon-name-part-type="genus" reg="Terrilimosina">T.</tp:taxon-name-part><tp:taxon-name-part taxon-name-part-type="species" reg="brevipexa">brevipexa</tp:taxon-name-part></tp:taxon-name></italic> Marshall; <bold>e.</bold><italic><tp:taxon-name><tp:taxon-name-part taxon-name-part-type="genus" reg="Terrilimosina">T.</tp:taxon-name-part><tp:taxon-name-part taxon-name-part-type="species" reg="parabrevipexa">parabrevipexa</tp:taxon-name-part></tp:taxon-name></italic> Su &amp; Liu; <bold>f.</bold><italic><tp:taxon-name><tp:taxon-name-part taxon-name-part-type="genus" reg="Terrilimosina">T.</tp:taxon-name-part><tp:taxon-name-part taxon-name-part-type="species" reg="maoershanensis">maoershanensis</tp:taxon-name-part></tp:taxon-name></italic> Su; <bold>g.</bold><italic><tp:taxon-name><tp:taxon-name-part taxon-name-part-type="genus" reg="Terrilimosina">T.</tp:taxon-name-part><tp:taxon-name-part taxon-name-part-type="species" reg="schmitzi">schmitzi</tp:taxon-name-part></tp:taxon-name></italic> (Duda); <bold>h.</bold><italic><tp:taxon-name><tp:taxon-name-part taxon-name-part-type="genus" reg="Terrilimosina">T.</tp:taxon-name-part><tp:taxon-name-part taxon-name-part-type="species" reg="deemingi">deemingi</tp:taxon-name-part></tp:taxon-name></italic> Marshall; <bold>i.</bold><italic><tp:taxon-name><tp:taxon-name-part taxon-name-part-type="genus" reg="Terrilimosina">T.</tp:taxon-name-part><tp:taxon-name-part taxon-name-part-type="species" reg="capricornis">capricornis</tp:taxon-name-part></tp:taxon-name></italic> Su &amp; Liu; <bold>j.</bold><italic><tp:taxon-name><tp:taxon-name-part taxon-name-part-type="genus" reg="Terrilimosina">T.</tp:taxon-name-part><tp:taxon-name-part taxon-name-part-type="species" reg="longipexa">longipexa</tp:taxon-name-part></tp:taxon-name></italic> Marshall; <bold>k.</bold><italic><tp:taxon-name><tp:taxon-name-part taxon-name-part-type="genus" reg="Terrilimosina">T.</tp:taxon-name-part><tp:taxon-name-part taxon-name-part-type="species" reg="paralongipexa">paralongipexa</tp:taxon-name-part></tp:taxon-name></italic> Hayashi; <bold>l.</bold><italic><tp:taxon-name><tp:taxon-name-part taxon-name-part-type="genus" reg="Terrilimosina">T.</tp:taxon-name-part><tp:taxon-name-part taxon-name-part-type="species" reg="nana">nana</tp:taxon-name-part></tp:taxon-name></italic> Hayashi; <bold>m.</bold><italic><tp:taxon-name><tp:taxon-name-part taxon-name-part-type="genus" reg="Terrilimosina">T.</tp:taxon-name-part><tp:taxon-name-part taxon-name-part-type="species" reg="unio">unio</tp:taxon-name-part></tp:taxon-name></italic> Marshall; <bold>n.</bold><italic><tp:taxon-name><tp:taxon-name-part taxon-name-part-type="genus" reg="Terrilimosina">T.</tp:taxon-name-part><tp:taxon-name-part taxon-name-part-type="species" reg="digitata">digitata</tp:taxon-name-part></tp:taxon-name></italic> sp. nov. Scale bar: 0.5 mm.</p></caption><graphic xmlns:xlink="http://www.w3.org/1999/xlink" xlink:href="zookeys-1241-139_article-146200__-g001.jpg" position="float" orientation="portrait" xlink:type="simple" id="oo_1350463.jpg"><uri content-type="original_file" xlink:type="simple">https://binary.pensoft.net/fig/1350463</uri></graphic></fig></tp:treatment-sec><ref-list><ref id="B11"><mixed-citation xmlns:xlink="http://www.w3.org/1999/xlink" xlink:type="simple"><person-group><name name-style="western"><surname>Su</surname><given-names>LX</given-names></name><name name-style="western"><surname>Liu</surname><given-names>GCh</given-names></name><name name-style="western"><surname>Xu</surname><given-names>J</given-names></name></person-group> (<year>2009</year>) <article-title>A new species and a new record species of the genus <italic><tp:taxon-name><tp:taxon-name-part taxon-name-part-type="genus">Terrilimosina</tp:taxon-name-part></tp:taxon-name></italic> (<tp:taxon-name><tp:taxon-name-part taxon-name-part-type="order">Diptera</tp:taxon-name-part></tp:taxon-name>, <tp:taxon-name><tp:taxon-name-part taxon-name-part-type="family">Sphaeroceridae</tp:taxon-name-part></tp:taxon-name>) from China.</article-title><source>Acta Zootaxonomica Sinica</source><volume>34</volume>(<issue>4</issue>): <fpage>807</fpage>–<lpage>811</lpage>.</mixed-citation></ref><ref id="B9"><mixed-citation xmlns:xlink="http://www.w3.org/1999/xlink" xlink:type="simple"><person-group><name name-style="western"><surname>Su</surname><given-names>LX</given-names></name></person-group> (<year>2011</year>) <source>Lesser Dung Flies.</source><publisher-name>Liaoning University Press</publisher-name>, <publisher-loc>Shenyang</publisher-loc>, <size units="page">414 pp</size>.</mixed-citation></ref><ref id="B1"><mixed-citation xmlns:xlink="http://www.w3.org/1999/xlink" xlink:type="simple"><person-group><name name-style="western"><surname>Dong</surname><given-names>H</given-names></name><name name-style="western"><surname>Su</surname><given-names>LX</given-names></name><name name-style="western"><surname>Liu</surname><given-names>GC</given-names></name></person-group> (<year>2016</year>) <article-title><tp:taxon-name><tp:taxon-name-part taxon-name-part-type="family">Sphaeroceridae</tp:taxon-name-part></tp:taxon-name>.</article-title> In: <person-group><name name-style="western"><surname>Yang</surname><given-names>D</given-names></name><name name-style="western"><surname>Wu</surname><given-names>H</given-names></name><name name-style="western"><surname>Zhang</surname><given-names>JH</given-names></name><name name-style="western"><surname>Yao</surname><given-names>G</given-names></name></person-group> (<role>Eds</role>) <issue-title>Fauna of Tianmu Mountain.</issue-title><source>Volume 9. <tp:taxon-name><tp:taxon-name-part taxon-name-part-type="superclass">Hexapoda</tp:taxon-name-part></tp:taxon-name>: <tp:taxon-name><tp:taxon-name-part taxon-name-part-type="order">Diptera</tp:taxon-name-part></tp:taxon-name> (II). Zhejiang University Press, Hangzhou</source>, <fpage>52</fpage>–<lpage>81</lpage>.</mixed-citation></ref><ref id="B2"><mixed-citation xmlns:xlink="http://www.w3.org/1999/xlink" xlink:type="simple"><person-group><name name-style="western"><surname>Dong</surname><given-names>H</given-names></name><name name-style="western"><surname>Su</surname><given-names>LX</given-names></name><name name-style="western"><surname>Yang</surname><given-names>D</given-names></name></person-group> (<year>2020</year>) <tp:taxon-name><tp:taxon-name-part taxon-name-part-type="family">Sphaeroceridae</tp:taxon-name-part></tp:taxon-name>. In Yang D, Wang MQ, Li WL (Eds) Species Catalogue of China. Volume 2 Animals. Insect (VI). <tp:taxon-name><tp:taxon-name-part taxon-name-part-type="order">Diptera</tp:taxon-name-part></tp:taxon-name> (3). Cyclorrhaphous <tp:taxon-name><tp:taxon-name-part taxon-name-part-type="suborder">Brachycera</tp:taxon-name-part></tp:taxon-name>. Science Press, Beijing, 414–433.</mixed-citation></ref></ref-list></tp:taxon-treatment>
