# Supplementary material for: ﻿A review of Terrilimosina Roháček, 1983 (Diptera, Sphaeroceridae) from China with new records and three new species
Source: Zookeys. 2025 Jun 12;1241:139–69. doi: 10.3897/zookeys.1241.146200 (PMC12179644; doi:10.3897/zookeys.1241.146200)
Supplement: XML Treatment for Terrilimosina deemingi [file zookeys.1241.146200-treatment4.xml]

<!DOCTYPE tp:taxon-treatment
  PUBLIC "-//TaxonX//DTD Taxonomic Treatment Publishing DTD v0 20100105//EN" "tax-treatment-NSO.dtd">
<tp:taxon-treatment xmlns:tp="http://www.plazi.org/taxpub"><tp:treatment-meta><kwd-group><label>Taxon classification</label><kwd>
              <named-content content-type="kingdom">Animalia</named-content>
            </kwd><kwd>
              <named-content content-type="order">Diptera</named-content>
            </kwd><kwd>
              <named-content content-type="family">Sphaeroceridae</named-content>
            </kwd></kwd-group><mixed-citation publication-type="journal"><person-group><name><surname>Cao</surname><given-names>Wenqiang</given-names></name><name><surname>Dong</surname><given-names>Hui</given-names></name><name><surname>Yang</surname><given-names>Ding</given-names></name></person-group><article-title>﻿A review of <italic><tp:taxon-name><tp:taxon-name-part taxon-name-part-type="genus" reg="Terrilimosina">Terrilimosina</tp:taxon-name-part></tp:taxon-name></italic> Roháček, 1983 (<tp:taxon-name><tp:taxon-name-part taxon-name-part-type="order">Diptera</tp:taxon-name-part></tp:taxon-name>, <tp:taxon-name><tp:taxon-name-part taxon-name-part-type="family">Sphaeroceridae</tp:taxon-name-part></tp:taxon-name>) from China with new records and three new species</article-title><source>Zookeys</source><day>12</day><month>06</month><year>2025</year><volume>1241</volume><fpage>139</fpage><lpage>169</lpage><pub-id pub-id-type="doi">10.3897/zookeys.1241.146200</pub-id></mixed-citation></tp:treatment-meta><tp:nomenclature><label>﻿</label><tp:taxon-name>
            <object-id xmlns:xlink="http://www.w3.org/1999/xlink" content-type="arpha" xlink:type="simple">86C9F5D7-17F3-59EA-89DA-9E1CC8E1EF50</object-id>
            <tp:taxon-name-part taxon-name-part-type="genus" reg="Terrilimosina">Terrilimosina</tp:taxon-name-part>
            <tp:taxon-name-part taxon-name-part-type="species" reg="deemingi">deemingi</tp:taxon-name-part>
          </tp:taxon-name><tp:taxon-authority>Marshall, 1987</tp:taxon-authority><xref ref-type="fig" rid="F1">Figs 1h</xref><xref ref-type="fig" rid="F8">, 8</xref><xref ref-type="fig" rid="F9">, 9</xref><tp:nomenclature-citation-list><tp:nomenclature-citation><tp:taxon-name>
                <tp:taxon-name-part taxon-name-part-type="genus" reg="Terrilimosina">Terrilimosina</tp:taxon-name-part>
                <tp:taxon-name-part taxon-name-part-type="species" reg="deemingi">deemingi</tp:taxon-name-part>
              </tp:taxon-name><comment>Marshall, 1987: 504. - <xref ref-type="bibr" rid="B8">Roháček et al. 2001</xref>: 272 [World Catalog of <tp:taxon-name><tp:taxon-name-part taxon-name-part-type="family">Sphaeroceridae</tp:taxon-name-part></tp:taxon-name>].</comment></tp:nomenclature-citation></tp:nomenclature-citation-list></tp:nomenclature><tp:treatment-sec sec-type="material" id="SECID0E3TAG"><title>Material examined.</title><p>China: - <bold>Hebei</bold>: • 1 ♂; Chengde, Wulingshan, Liushuigou; 17.vii.2016; Wenmin Xiao; (L). - <bold>Xizang</bold>: • 1 ♀; Motuo, Mt. Nanzelama; 1930 m, 23.vi.2018; Liang Wang. - <bold>Yunnan</bold>: • 7 ♂, 7 ♀; Lushui, Pianmazhenlushuiyakou; 3105 m, 12.viii.2023; Qicheng Yang. (all <named-content xmlns:xlink="http://www.w3.org/1999/xlink" content-type="dwc:institutional_code" xlink:title="Entomological Museum of China Agricultural University" xlink:href="http://grbio.org/institution/china-agricultural-university" xlink:type="simple">EMCAU</named-content>).</p></tp:treatment-sec><tp:treatment-sec sec-type="diagnosis" id="SECID0EMUAG"><title>Diagnosis.</title><p>Sternite 5 with a densely setulose posteromedial process and short setae (Fig. <xref ref-type="fig" rid="F9">9d</xref>). Surstylus with an anteroventral process (with short anterior process and a sparse comb-like row of bristles at apex) and unmodified posteroventral corner (Fig. <xref ref-type="fig" rid="F9">9a–c</xref>).</p><fig id="F8" position="float" orientation="portrait"><object-id xmlns:xlink="http://www.w3.org/1999/xlink" content-type="doi" xlink:type="simple">10.3897/zookeys.1241.146200.figure8</object-id><object-id xmlns:xlink="http://www.w3.org/1999/xlink" content-type="arpha" xlink:type="simple">C3CF9C99-6BF0-56D4-9D81-62E17ABDF0A7</object-id><label>Figure 8.</label><caption><p><italic><tp:taxon-name><tp:taxon-name-part taxon-name-part-type="genus" reg="Terrilimosina">T.</tp:taxon-name-part><tp:taxon-name-part taxon-name-part-type="species" reg="deemingi">deemingi</tp:taxon-name-part></tp:taxon-name></italic> Marshall, 1987 habitus. <bold>a.</bold> Male lateral; <bold>b.</bold> Female lateral. Scale bars: 1.0 mm.</p></caption><graphic xmlns:xlink="http://www.w3.org/1999/xlink" xlink:href="zookeys-1241-139_article-146200__-g008.jpg" position="float" orientation="portrait" xlink:type="simple" id="oo_1350470.jpg"><uri content-type="original_file" xlink:type="simple">https://binary.pensoft.net/fig/1350470</uri></graphic></fig><fig id="F9" position="float" orientation="portrait"><object-id xmlns:xlink="http://www.w3.org/1999/xlink" content-type="doi" xlink:type="simple">10.3897/zookeys.1241.146200.figure9</object-id><object-id xmlns:xlink="http://www.w3.org/1999/xlink" content-type="arpha" xlink:type="simple">E9CF74CE-31F6-578C-AD8A-5FA1CC989ACD</object-id><label>Figure 9.</label><caption><p><italic><tp:taxon-name><tp:taxon-name-part taxon-name-part-type="genus" reg="Terrilimosina">T.</tp:taxon-name-part><tp:taxon-name-part taxon-name-part-type="species" reg="deemingi">deemingi</tp:taxon-name-part></tp:taxon-name></italic> Marshall, 1987 structures of male postabdomen. <bold>a.</bold> Terminalia posterior; <bold>b.</bold> Terminalia lateral; <bold>c.</bold> Phallus and associated structures lateral; <bold>d.</bold> S<sub>5</sub> ventral. Scale bar: 0.1 mm.</p></caption><graphic xmlns:xlink="http://www.w3.org/1999/xlink" xlink:href="zookeys-1241-139_article-146200__-g009.jpg" position="float" orientation="portrait" xlink:type="simple" id="oo_1350471.jpg"><uri content-type="original_file" xlink:type="simple">https://binary.pensoft.net/fig/1350471</uri></graphic></fig></tp:treatment-sec><tp:treatment-sec sec-type="type locality" id="SECID0EYWAG"><title>Type locality.</title><p>Nepal, between Ghopte and Thare Pati [3200 m].</p></tp:treatment-sec><tp:treatment-sec sec-type="distribution" id="SECID0E4WAG"><title>Distribution.</title><p>China (Hebei, Xizang, Yunnan); Nepal.</p></tp:treatment-sec><tp:treatment-sec sec-type="comments" id="SECID0ECXAG"><title>Comments.</title><p><italic><tp:taxon-name><tp:taxon-name-part taxon-name-part-type="genus" reg="Terrilimosina">Terrilimosina</tp:taxon-name-part><tp:taxon-name-part taxon-name-part-type="species" reg="deemingi">deemingi</tp:taxon-name-part></tp:taxon-name></italic> Marshall, newly recorded from China, resembles <italic><tp:taxon-name><tp:taxon-name-part taxon-name-part-type="genus" reg="Terrilimosina">T.</tp:taxon-name-part><tp:taxon-name-part taxon-name-part-type="species" reg="capricornis">capricornis</tp:taxon-name-part></tp:taxon-name></italic> Su, from which it differs in having a densely setulose posteromedial process and short setae on S<sub>5</sub> (Fig. <xref ref-type="fig" rid="F9">9d</xref>), an anteroventral process (with short anterior process and a sparse comb-like row of bristles at apex), and unmodified posteroventral corner on the surstylus (Fig. <xref ref-type="fig" rid="F9">9a–c</xref>). <italic><tp:taxon-name><tp:taxon-name-part taxon-name-part-type="genus" reg="Terrilimosina">Terrilimosina</tp:taxon-name-part><tp:taxon-name-part taxon-name-part-type="species" reg="capricornis">capricornis</tp:taxon-name-part></tp:taxon-name></italic> Su has patch of posteromedial setulae and long setae on S<sub>5</sub> (Fig. <xref ref-type="fig" rid="F7">7d</xref>), an anteroventral process (with long anterior process and a dense comb-like row of bristles at apex) and a triangular posteroventral process on the surstylus (Fig. <xref ref-type="fig" rid="F7">7a–c</xref>).</p></tp:treatment-sec><tp:treatment-sec><!--Section generated to contain objects referenced in tp:taxon-treatment.--><fig id="F1" position="float" orientation="portrait"><object-id xmlns:xlink="http://www.w3.org/1999/xlink" content-type="doi" xlink:type="simple">10.3897/zookeys.1241.146200.figure1</object-id><object-id xmlns:xlink="http://www.w3.org/1999/xlink" content-type="arpha" xlink:type="simple">D58B1824-CF9D-5E2A-B151-51FD94B2AA59</object-id><label>Figure 1.</label><caption><p><italic><tp:taxon-name><tp:taxon-name-part taxon-name-part-type="genus" reg="Terrilimosina">Terrilimosina</tp:taxon-name-part></tp:taxon-name></italic> wings. <bold>a.</bold><italic><tp:taxon-name><tp:taxon-name-part taxon-name-part-type="genus" reg="Terrilimosina">T.</tp:taxon-name-part><tp:taxon-name-part taxon-name-part-type="species" reg="bicruris">bicruris</tp:taxon-name-part></tp:taxon-name></italic> sp. nov.; <bold>b.</bold><italic><tp:taxon-name><tp:taxon-name-part taxon-name-part-type="genus" reg="Terrilimosina">T.</tp:taxon-name-part><tp:taxon-name-part taxon-name-part-type="species" reg="dentata">dentata</tp:taxon-name-part></tp:taxon-name></italic> sp. nov.; <bold>c.</bold><italic><tp:taxon-name><tp:taxon-name-part taxon-name-part-type="genus" reg="Terrilimosina">T.</tp:taxon-name-part><tp:taxon-name-part taxon-name-part-type="species" reg="parasmetanai">parasmetanai</tp:taxon-name-part></tp:taxon-name></italic> Su &amp; Liu; <bold>d.</bold><italic><tp:taxon-name><tp:taxon-name-part taxon-name-part-type="genus" reg="Terrilimosina">T.</tp:taxon-name-part><tp:taxon-name-part taxon-name-part-type="species" reg="brevipexa">brevipexa</tp:taxon-name-part></tp:taxon-name></italic> Marshall; <bold>e.</bold><italic><tp:taxon-name><tp:taxon-name-part taxon-name-part-type="genus" reg="Terrilimosina">T.</tp:taxon-name-part><tp:taxon-name-part taxon-name-part-type="species" reg="parabrevipexa">parabrevipexa</tp:taxon-name-part></tp:taxon-name></italic> Su &amp; Liu; <bold>f.</bold><italic><tp:taxon-name><tp:taxon-name-part taxon-name-part-type="genus" reg="Terrilimosina">T.</tp:taxon-name-part><tp:taxon-name-part taxon-name-part-type="species" reg="maoershanensis">maoershanensis</tp:taxon-name-part></tp:taxon-name></italic> Su; <bold>g.</bold><italic><tp:taxon-name><tp:taxon-name-part taxon-name-part-type="genus" reg="Terrilimosina">T.</tp:taxon-name-part><tp:taxon-name-part taxon-name-part-type="species" reg="schmitzi">schmitzi</tp:taxon-name-part></tp:taxon-name></italic> (Duda); <bold>h.</bold><italic><tp:taxon-name><tp:taxon-name-part taxon-name-part-type="genus" reg="Terrilimosina">T.</tp:taxon-name-part><tp:taxon-name-part taxon-name-part-type="species" reg="deemingi">deemingi</tp:taxon-name-part></tp:taxon-name></italic> Marshall; <bold>i.</bold><italic><tp:taxon-name><tp:taxon-name-part taxon-name-part-type="genus" reg="Terrilimosina">T.</tp:taxon-name-part><tp:taxon-name-part taxon-name-part-type="species" reg="capricornis">capricornis</tp:taxon-name-part></tp:taxon-name></italic> Su &amp; Liu; <bold>j.</bold><italic><tp:taxon-name><tp:taxon-name-part taxon-name-part-type="genus" reg="Terrilimosina">T.</tp:taxon-name-part><tp:taxon-name-part taxon-name-part-type="species" reg="longipexa">longipexa</tp:taxon-name-part></tp:taxon-name></italic> Marshall; <bold>k.</bold><italic><tp:taxon-name><tp:taxon-name-part taxon-name-part-type="genus" reg="Terrilimosina">T.</tp:taxon-name-part><tp:taxon-name-part taxon-name-part-type="species" reg="paralongipexa">paralongipexa</tp:taxon-name-part></tp:taxon-name></italic> Hayashi; <bold>l.</bold><italic><tp:taxon-name><tp:taxon-name-part taxon-name-part-type="genus" reg="Terrilimosina">T.</tp:taxon-name-part><tp:taxon-name-part taxon-name-part-type="species" reg="nana">nana</tp:taxon-name-part></tp:taxon-name></italic> Hayashi; <bold>m.</bold><italic><tp:taxon-name><tp:taxon-name-part taxon-name-part-type="genus" reg="Terrilimosina">T.</tp:taxon-name-part><tp:taxon-name-part taxon-name-part-type="species" reg="unio">unio</tp:taxon-name-part></tp:taxon-name></italic> Marshall; <bold>n.</bold><italic><tp:taxon-name><tp:taxon-name-part taxon-name-part-type="genus" reg="Terrilimosina">T.</tp:taxon-name-part><tp:taxon-name-part taxon-name-part-type="species" reg="digitata">digitata</tp:taxon-name-part></tp:taxon-name></italic> sp. nov. Scale bar: 0.5 mm.</p></caption><graphic xmlns:xlink="http://www.w3.org/1999/xlink" xlink:href="zookeys-1241-139_article-146200__-g001.jpg" position="float" orientation="portrait" xlink:type="simple" id="oo_1350463.jpg"><uri content-type="original_file" xlink:type="simple">https://binary.pensoft.net/fig/1350463</uri></graphic></fig><fig id="F7" position="float" orientation="portrait"><object-id xmlns:xlink="http://www.w3.org/1999/xlink" content-type="doi" xlink:type="simple">10.3897/zookeys.1241.146200.figure7</object-id><object-id xmlns:xlink="http://www.w3.org/1999/xlink" content-type="arpha" xlink:type="simple">0ED981F6-3F3A-599C-9CC0-6C3276FD5A07</object-id><label>Figure 7.</label><caption><p><italic><tp:taxon-name><tp:taxon-name-part taxon-name-part-type="genus" reg="Terrilimosina">T.</tp:taxon-name-part><tp:taxon-name-part taxon-name-part-type="species" reg="capricornis">capricornis</tp:taxon-name-part></tp:taxon-name></italic> Su &amp; Liu, 2009 structures of male postabdomen. <bold>a.</bold> Terminalia posterior; <bold>b.</bold> Terminalia lateral; <bold>c.</bold> Phallus and associated structures lateral; <bold>d.</bold> S<sub>5</sub> ventral. Scale bar: 0.1 mm.</p></caption><graphic xmlns:xlink="http://www.w3.org/1999/xlink" xlink:href="zookeys-1241-139_article-146200__-g007.jpg" position="float" orientation="portrait" xlink:type="simple" id="oo_1350469.jpg"><uri content-type="original_file" xlink:type="simple">https://binary.pensoft.net/fig/1350469</uri></graphic></fig></tp:treatment-sec><ref-list><ref id="B8"><mixed-citation xmlns:xlink="http://www.w3.org/1999/xlink" xlink:type="simple"><person-group><name name-style="western"><surname>Roháček</surname><given-names>J</given-names></name><name name-style="western"><surname>Marshall</surname><given-names>S</given-names></name><name name-style="western"><surname>Norrbom</surname><given-names>AL</given-names></name><name name-style="western"><surname>Buck</surname><given-names>M</given-names></name><name name-style="western"><surname>Quiros</surname><given-names>DI</given-names></name><name name-style="western"><surname>Smith</surname><given-names>I</given-names></name></person-group> (<year>2001</year>) <source>World catalog of <tp:taxon-name><tp:taxon-name-part taxon-name-part-type="family">Sphaeroceridae</tp:taxon-name-part></tp:taxon-name> (<tp:taxon-name><tp:taxon-name-part taxon-name-part-type="order">Diptera</tp:taxon-name-part></tp:taxon-name>).</source><publisher-name>Slezské zemské muzeum</publisher-name>, <publisher-loc>Opava</publisher-loc>, <size units="page">229 pp</size>.</mixed-citation></ref></ref-list></tp:taxon-treatment>
