# Supplementary material for: ﻿A review of Terrilimosina Roháček, 1983 (Diptera, Sphaeroceridae) from China with new records and three new species
Source: Zookeys. 2025 Jun 12;1241:139–69. doi: 10.3897/zookeys.1241.146200 (PMC12179644; doi:10.3897/zookeys.1241.146200)
Supplement: XML Treatment for Terrilimosina nana [file zookeys.1241.146200-treatment9.xml]

<!DOCTYPE tp:taxon-treatment
  PUBLIC "-//TaxonX//DTD Taxonomic Treatment Publishing DTD v0 20100105//EN" "tax-treatment-NSO.dtd">
<tp:taxon-treatment xmlns:tp="http://www.plazi.org/taxpub"><tp:treatment-meta><kwd-group><label>Taxon classification</label><kwd>
              <named-content content-type="kingdom">Animalia</named-content>
            </kwd><kwd>
              <named-content content-type="order">Diptera</named-content>
            </kwd><kwd>
              <named-content content-type="family">Sphaeroceridae</named-content>
            </kwd></kwd-group><mixed-citation publication-type="journal"><person-group><name><surname>Cao</surname><given-names>Wenqiang</given-names></name><name><surname>Dong</surname><given-names>Hui</given-names></name><name><surname>Yang</surname><given-names>Ding</given-names></name></person-group><article-title>﻿A review of <italic><tp:taxon-name><tp:taxon-name-part taxon-name-part-type="genus" reg="Terrilimosina">Terrilimosina</tp:taxon-name-part></tp:taxon-name></italic> Roháček, 1983 (<tp:taxon-name><tp:taxon-name-part taxon-name-part-type="order">Diptera</tp:taxon-name-part></tp:taxon-name>, <tp:taxon-name><tp:taxon-name-part taxon-name-part-type="family">Sphaeroceridae</tp:taxon-name-part></tp:taxon-name>) from China with new records and three new species</article-title><source>Zookeys</source><day>12</day><month>06</month><year>2025</year><volume>1241</volume><fpage>139</fpage><lpage>169</lpage><pub-id pub-id-type="doi">10.3897/zookeys.1241.146200</pub-id></mixed-citation></tp:treatment-meta><tp:nomenclature><label>﻿</label><tp:taxon-name>
            <object-id xmlns:xlink="http://www.w3.org/1999/xlink" content-type="arpha" xlink:type="simple">FD9AABA6-28CC-55E8-9CBB-A43760D8BEF2</object-id>
            <tp:taxon-name-part taxon-name-part-type="genus" reg="Terrilimosina">Terrilimosina</tp:taxon-name-part>
            <tp:taxon-name-part taxon-name-part-type="species" reg="nana">nana</tp:taxon-name-part>
          </tp:taxon-name><tp:taxon-authority>Hayashi, 1992</tp:taxon-authority><xref ref-type="fig" rid="F1">Figs 1l</xref><xref ref-type="fig" rid="F18">, 18</xref><xref ref-type="fig" rid="F19">, 19</xref><tp:nomenclature-citation-list><tp:nomenclature-citation><tp:taxon-name>
                <tp:taxon-name-part taxon-name-part-type="genus" reg="Terrilimosina">Terrilimosina</tp:taxon-name-part>
                <tp:taxon-name-part taxon-name-part-type="species" reg="nana">nana</tp:taxon-name-part>
              </tp:taxon-name><comment>Hayashi, 1992: 569.- <xref ref-type="bibr" rid="B8">Roháček et al. 2001</xref>: 272 [World Catalog of <tp:taxon-name><tp:taxon-name-part taxon-name-part-type="family">Sphaeroceridae</tp:taxon-name-part></tp:taxon-name>]; <xref ref-type="bibr" rid="B11">Su et al. 2009</xref>: 807–808 [redescription, illustr.]; <xref ref-type="bibr" rid="B9">Su 2011</xref>: 117–118, 215 [redescription, illustr.]; <xref ref-type="bibr" rid="B2">Dong et al. 2020</xref>: 431 [Species Catalog of China].</comment></tp:nomenclature-citation></tp:nomenclature-citation-list></tp:nomenclature><tp:treatment-sec sec-type="material" id="SECID0ES5BG"><title>Material examined.</title><p>China: - <bold>Beijing</bold>: • 1 ♂, 1 ♀; Miyunxian, Huayuancun; 672 m, 3.vi.2018; Chunmin Zhang. - <bold>Gansu</bold>: • 1 ♂; Linxia Hui Autonomous Prefecture, Hezheng County, Songmingyan Scenic Area; 2456 m, 15.viii.2023; Ding Yang. - <bold>Hebei</bold>: • 1 ♂; Wulingshan, Zhonggusi; 12.vi.2019; Ding Yang. - <bold>Hubei</bold>: • 1 ♂; Yichang, Longmenhecun; 1261 m, 9.vi.2023; Jiuzhou Liu. - <bold>Liaoning</bold>: • 1 ♂; Fushun, Lijiacun; 540 m, 20.vi.2020; Tao Li; (M). - <bold>Shaanxi</bold>: • 1 ♂; Ningshan, Shibazhangpubu; 1116 m, 14.viii.2022; Bing Zhang. - <bold>Tianjin</bold>: • 1 ♂; Jizhou, Baxianshan; 221–706 m, 28.vi.2019; Dongyue He. (all <named-content xmlns:xlink="http://www.w3.org/1999/xlink" content-type="dwc:institutional_code" xlink:title="Entomological Museum of China Agricultural University" xlink:href="http://grbio.org/institution/china-agricultural-university" xlink:type="simple">EMCAU</named-content>).</p></tp:treatment-sec><tp:treatment-sec sec-type="diagnosis" id="SECID0EK6BG"><title>Diagnosis.</title><p>Male S<sub>5</sub> with two patches of short, stout posterior bristles (Fig. <xref ref-type="fig" rid="F19">19d</xref>). Male S<sub>6</sub> with a small posteromedial process (Fig. <xref ref-type="fig" rid="F19">19d</xref>). Surstylus with two short, blunt bristles on the apex of the posteroventral lobe (Fig. <xref ref-type="fig" rid="F19">19a, b</xref>).</p><fig id="F18" position="float" orientation="portrait"><object-id xmlns:xlink="http://www.w3.org/1999/xlink" content-type="doi" xlink:type="simple">10.3897/zookeys.1241.146200.figure18</object-id><object-id xmlns:xlink="http://www.w3.org/1999/xlink" content-type="arpha" xlink:type="simple">08BDFC78-DEB2-5F8F-B809-56508BF8530E</object-id><label>Figure 18.</label><caption><p><italic><tp:taxon-name><tp:taxon-name-part taxon-name-part-type="genus" reg="Terrilimosina">T.</tp:taxon-name-part><tp:taxon-name-part taxon-name-part-type="species" reg="nana">nana</tp:taxon-name-part></tp:taxon-name></italic> Hayashi, 1992 habitus. <bold>a.</bold> Male lateral; <bold>b.</bold> Female lateral. Scale bars: 1.0 mm.</p></caption><graphic xmlns:xlink="http://www.w3.org/1999/xlink" xlink:href="zookeys-1241-139_article-146200__-g018.jpg" position="float" orientation="portrait" xlink:type="simple" id="oo_1350480.jpg"><uri content-type="original_file" xlink:type="simple">https://binary.pensoft.net/fig/1350480</uri></graphic></fig><fig id="F19" position="float" orientation="portrait"><object-id xmlns:xlink="http://www.w3.org/1999/xlink" content-type="doi" xlink:type="simple">10.3897/zookeys.1241.146200.figure19</object-id><object-id xmlns:xlink="http://www.w3.org/1999/xlink" content-type="arpha" xlink:type="simple">9B9DF01E-8561-5084-8B3D-324AC6CDDBC1</object-id><label>Figure 19.</label><caption><p><italic><tp:taxon-name><tp:taxon-name-part taxon-name-part-type="genus" reg="Terrilimosina">T.</tp:taxon-name-part><tp:taxon-name-part taxon-name-part-type="species" reg="nana">nana</tp:taxon-name-part></tp:taxon-name></italic> Hayashi, 1992 structures of male postabdomen. <bold>a.</bold> Terminalia posterior; <bold>b.</bold> Terminalia lateral; <bold>c.</bold> Phallus and associated structures lateral; <bold>d.</bold> S<sub>5</sub> and S<sub>6</sub> ventral. Scale bar: 0.1 mm.</p></caption><graphic xmlns:xlink="http://www.w3.org/1999/xlink" xlink:href="zookeys-1241-139_article-146200__-g019.jpg" position="float" orientation="portrait" xlink:type="simple" id="oo_1350481.jpg"><uri content-type="original_file" xlink:type="simple">https://binary.pensoft.net/fig/1350481</uri></graphic></fig></tp:treatment-sec><tp:treatment-sec sec-type="type locality" id="SECID0EBCAI"><title>Type locality.</title><p>Japan, Saitama, Iruma-gun, Moroyama.</p></tp:treatment-sec><tp:treatment-sec sec-type="distribution" id="SECID0EGCAI"><title>Distribution.</title><p>China (Beijing, Gansu, Hebei, Hubei, Liaoning, Shaanxi, Tianjin); Japan (Saitama).</p></tp:treatment-sec><tp:treatment-sec sec-type="comments" id="SECID0ELCAI"><title>Comments.</title><p>Previous Chinese records of this species are from Liaoning (<xref ref-type="bibr" rid="B11">Su et al. 2009</xref>; <xref ref-type="bibr" rid="B9">Su 2011</xref>; <xref ref-type="bibr" rid="B2">Dong et al. 2020</xref>). Here we present new records from Beijing, Gansu, Hebei, Hubei, Shaanxi, and Tianjin.</p></tp:treatment-sec><tp:treatment-sec><!--Section generated to contain objects referenced in tp:taxon-treatment.--><fig id="F1" position="float" orientation="portrait"><object-id xmlns:xlink="http://www.w3.org/1999/xlink" content-type="doi" xlink:type="simple">10.3897/zookeys.1241.146200.figure1</object-id><object-id xmlns:xlink="http://www.w3.org/1999/xlink" content-type="arpha" xlink:type="simple">D58B1824-CF9D-5E2A-B151-51FD94B2AA59</object-id><label>Figure 1.</label><caption><p><italic><tp:taxon-name><tp:taxon-name-part taxon-name-part-type="genus" reg="Terrilimosina">Terrilimosina</tp:taxon-name-part></tp:taxon-name></italic> wings. <bold>a.</bold><italic><tp:taxon-name><tp:taxon-name-part taxon-name-part-type="genus" reg="Terrilimosina">T.</tp:taxon-name-part><tp:taxon-name-part taxon-name-part-type="species" reg="bicruris">bicruris</tp:taxon-name-part></tp:taxon-name></italic> sp. nov.; <bold>b.</bold><italic><tp:taxon-name><tp:taxon-name-part taxon-name-part-type="genus" reg="Terrilimosina">T.</tp:taxon-name-part><tp:taxon-name-part taxon-name-part-type="species" reg="dentata">dentata</tp:taxon-name-part></tp:taxon-name></italic> sp. nov.; <bold>c.</bold><italic><tp:taxon-name><tp:taxon-name-part taxon-name-part-type="genus" reg="Terrilimosina">T.</tp:taxon-name-part><tp:taxon-name-part taxon-name-part-type="species" reg="parasmetanai">parasmetanai</tp:taxon-name-part></tp:taxon-name></italic> Su &amp; Liu; <bold>d.</bold><italic><tp:taxon-name><tp:taxon-name-part taxon-name-part-type="genus" reg="Terrilimosina">T.</tp:taxon-name-part><tp:taxon-name-part taxon-name-part-type="species" reg="brevipexa">brevipexa</tp:taxon-name-part></tp:taxon-name></italic> Marshall; <bold>e.</bold><italic><tp:taxon-name><tp:taxon-name-part taxon-name-part-type="genus" reg="Terrilimosina">T.</tp:taxon-name-part><tp:taxon-name-part taxon-name-part-type="species" reg="parabrevipexa">parabrevipexa</tp:taxon-name-part></tp:taxon-name></italic> Su &amp; Liu; <bold>f.</bold><italic><tp:taxon-name><tp:taxon-name-part taxon-name-part-type="genus" reg="Terrilimosina">T.</tp:taxon-name-part><tp:taxon-name-part taxon-name-part-type="species" reg="maoershanensis">maoershanensis</tp:taxon-name-part></tp:taxon-name></italic> Su; <bold>g.</bold><italic><tp:taxon-name><tp:taxon-name-part taxon-name-part-type="genus" reg="Terrilimosina">T.</tp:taxon-name-part><tp:taxon-name-part taxon-name-part-type="species" reg="schmitzi">schmitzi</tp:taxon-name-part></tp:taxon-name></italic> (Duda); <bold>h.</bold><italic><tp:taxon-name><tp:taxon-name-part taxon-name-part-type="genus" reg="Terrilimosina">T.</tp:taxon-name-part><tp:taxon-name-part taxon-name-part-type="species" reg="deemingi">deemingi</tp:taxon-name-part></tp:taxon-name></italic> Marshall; <bold>i.</bold><italic><tp:taxon-name><tp:taxon-name-part taxon-name-part-type="genus" reg="Terrilimosina">T.</tp:taxon-name-part><tp:taxon-name-part taxon-name-part-type="species" reg="capricornis">capricornis</tp:taxon-name-part></tp:taxon-name></italic> Su &amp; Liu; <bold>j.</bold><italic><tp:taxon-name><tp:taxon-name-part taxon-name-part-type="genus" reg="Terrilimosina">T.</tp:taxon-name-part><tp:taxon-name-part taxon-name-part-type="species" reg="longipexa">longipexa</tp:taxon-name-part></tp:taxon-name></italic> Marshall; <bold>k.</bold><italic><tp:taxon-name><tp:taxon-name-part taxon-name-part-type="genus" reg="Terrilimosina">T.</tp:taxon-name-part><tp:taxon-name-part taxon-name-part-type="species" reg="paralongipexa">paralongipexa</tp:taxon-name-part></tp:taxon-name></italic> Hayashi; <bold>l.</bold><italic><tp:taxon-name><tp:taxon-name-part taxon-name-part-type="genus" reg="Terrilimosina">T.</tp:taxon-name-part><tp:taxon-name-part taxon-name-part-type="species" reg="nana">nana</tp:taxon-name-part></tp:taxon-name></italic> Hayashi; <bold>m.</bold><italic><tp:taxon-name><tp:taxon-name-part taxon-name-part-type="genus" reg="Terrilimosina">T.</tp:taxon-name-part><tp:taxon-name-part taxon-name-part-type="species" reg="unio">unio</tp:taxon-name-part></tp:taxon-name></italic> Marshall; <bold>n.</bold><italic><tp:taxon-name><tp:taxon-name-part taxon-name-part-type="genus" reg="Terrilimosina">T.</tp:taxon-name-part><tp:taxon-name-part taxon-name-part-type="species" reg="digitata">digitata</tp:taxon-name-part></tp:taxon-name></italic> sp. nov. Scale bar: 0.5 mm.</p></caption><graphic xmlns:xlink="http://www.w3.org/1999/xlink" xlink:href="zookeys-1241-139_article-146200__-g001.jpg" position="float" orientation="portrait" xlink:type="simple" id="oo_1350463.jpg"><uri content-type="original_file" xlink:type="simple">https://binary.pensoft.net/fig/1350463</uri></graphic></fig></tp:treatment-sec><ref-list><ref id="B8"><mixed-citation xmlns:xlink="http://www.w3.org/1999/xlink" xlink:type="simple"><person-group><name name-style="western"><surname>Roháček</surname><given-names>J</given-names></name><name name-style="western"><surname>Marshall</surname><given-names>S</given-names></name><name name-style="western"><surname>Norrbom</surname><given-names>AL</given-names></name><name name-style="western"><surname>Buck</surname><given-names>M</given-names></name><name name-style="western"><surname>Quiros</surname><given-names>DI</given-names></name><name name-style="western"><surname>Smith</surname><given-names>I</given-names></name></person-group> (<year>2001</year>) <source>World catalog of <tp:taxon-name><tp:taxon-name-part taxon-name-part-type="family">Sphaeroceridae</tp:taxon-name-part></tp:taxon-name> (<tp:taxon-name><tp:taxon-name-part taxon-name-part-type="order">Diptera</tp:taxon-name-part></tp:taxon-name>).</source><publisher-name>Slezské zemské muzeum</publisher-name>, <publisher-loc>Opava</publisher-loc>, <size units="page">229 pp</size>.</mixed-citation></ref><ref id="B11"><mixed-citation xmlns:xlink="http://www.w3.org/1999/xlink" xlink:type="simple"><person-group><name name-style="western"><surname>Su</surname><given-names>LX</given-names></name><name name-style="western"><surname>Liu</surname><given-names>GCh</given-names></name><name name-style="western"><surname>Xu</surname><given-names>J</given-names></name></person-group> (<year>2009</year>) <article-title>A new species and a new record species of the genus <italic><tp:taxon-name><tp:taxon-name-part taxon-name-part-type="genus">Terrilimosina</tp:taxon-name-part></tp:taxon-name></italic> (<tp:taxon-name><tp:taxon-name-part taxon-name-part-type="order">Diptera</tp:taxon-name-part></tp:taxon-name>, <tp:taxon-name><tp:taxon-name-part taxon-name-part-type="family">Sphaeroceridae</tp:taxon-name-part></tp:taxon-name>) from China.</article-title><source>Acta Zootaxonomica Sinica</source><volume>34</volume>(<issue>4</issue>): <fpage>807</fpage>–<lpage>811</lpage>.</mixed-citation></ref><ref id="B9"><mixed-citation xmlns:xlink="http://www.w3.org/1999/xlink" xlink:type="simple"><person-group><name name-style="western"><surname>Su</surname><given-names>LX</given-names></name></person-group> (<year>2011</year>) <source>Lesser Dung Flies.</source><publisher-name>Liaoning University Press</publisher-name>, <publisher-loc>Shenyang</publisher-loc>, <size units="page">414 pp</size>.</mixed-citation></ref><ref id="B2"><mixed-citation xmlns:xlink="http://www.w3.org/1999/xlink" xlink:type="simple"><person-group><name name-style="western"><surname>Dong</surname><given-names>H</given-names></name><name name-style="western"><surname>Su</surname><given-names>LX</given-names></name><name name-style="western"><surname>Yang</surname><given-names>D</given-names></name></person-group> (<year>2020</year>) <tp:taxon-name><tp:taxon-name-part taxon-name-part-type="family">Sphaeroceridae</tp:taxon-name-part></tp:taxon-name>. In Yang D, Wang MQ, Li WL (Eds) Species Catalogue of China. Volume 2 Animals. Insect (VI). <tp:taxon-name><tp:taxon-name-part taxon-name-part-type="order">Diptera</tp:taxon-name-part></tp:taxon-name> (3). Cyclorrhaphous <tp:taxon-name><tp:taxon-name-part taxon-name-part-type="suborder">Brachycera</tp:taxon-name-part></tp:taxon-name>. Science Press, Beijing, 414–433.</mixed-citation></ref></ref-list></tp:taxon-treatment>
