# Supplementary material for: ﻿A review of Terrilimosina Roháček, 1983 (Diptera, Sphaeroceridae) from China with new records and three new species
Source: Zookeys. 2025 Jun 12;1241:139–69. doi: 10.3897/zookeys.1241.146200 (PMC12179644; doi:10.3897/zookeys.1241.146200)
Supplement: XML Treatment for Terrilimosina parabrevipexa [file zookeys.1241.146200-treatment10.xml]

<!DOCTYPE tp:taxon-treatment
  PUBLIC "-//TaxonX//DTD Taxonomic Treatment Publishing DTD v0 20100105//EN" "tax-treatment-NSO.dtd">
<tp:taxon-treatment xmlns:tp="http://www.plazi.org/taxpub"><tp:treatment-meta><kwd-group><label>Taxon classification</label><kwd>
              <named-content content-type="kingdom">Animalia</named-content>
            </kwd><kwd>
              <named-content content-type="order">Diptera</named-content>
            </kwd><kwd>
              <named-content content-type="family">Sphaeroceridae</named-content>
            </kwd></kwd-group><mixed-citation publication-type="journal"><person-group><name><surname>Cao</surname><given-names>Wenqiang</given-names></name><name><surname>Dong</surname><given-names>Hui</given-names></name><name><surname>Yang</surname><given-names>Ding</given-names></name></person-group><article-title>﻿A review of <italic><tp:taxon-name><tp:taxon-name-part taxon-name-part-type="genus" reg="Terrilimosina">Terrilimosina</tp:taxon-name-part></tp:taxon-name></italic> Roháček, 1983 (<tp:taxon-name><tp:taxon-name-part taxon-name-part-type="order">Diptera</tp:taxon-name-part></tp:taxon-name>, <tp:taxon-name><tp:taxon-name-part taxon-name-part-type="family">Sphaeroceridae</tp:taxon-name-part></tp:taxon-name>) from China with new records and three new species</article-title><source>Zookeys</source><day>12</day><month>06</month><year>2025</year><volume>1241</volume><fpage>139</fpage><lpage>169</lpage><pub-id pub-id-type="doi">10.3897/zookeys.1241.146200</pub-id></mixed-citation></tp:treatment-meta><tp:nomenclature><label>﻿</label><tp:taxon-name>
            <object-id xmlns:xlink="http://www.w3.org/1999/xlink" content-type="arpha" xlink:type="simple">B9502DA6-8F05-599B-B5D6-6854B3C6C412</object-id>
            <tp:taxon-name-part taxon-name-part-type="genus" reg="Terrilimosina">Terrilimosina</tp:taxon-name-part>
            <tp:taxon-name-part taxon-name-part-type="species" reg="parabrevipexa">parabrevipexa</tp:taxon-name-part>
          </tp:taxon-name><tp:taxon-authority>Su &amp; Dong, 2009</tp:taxon-authority><xref ref-type="fig" rid="F1">Figs 1e</xref><xref ref-type="fig" rid="F20">, 20</xref><xref ref-type="fig" rid="F21">, 21</xref><tp:nomenclature-citation-list><tp:nomenclature-citation><tp:taxon-name>
                <tp:taxon-name-part taxon-name-part-type="genus" reg="Terrilimosina">Terrilimosina</tp:taxon-name-part>
                <tp:taxon-name-part taxon-name-part-type="species" reg="parabrevipexa">parabrevipexa</tp:taxon-name-part>
              </tp:taxon-name><comment>Su &amp; Dong in <xref ref-type="bibr" rid="B10">Su and Liu 2009</xref>: 53. - <xref ref-type="bibr" rid="B9">Su 2011</xref>: 118–120, 216 [redescription, illustr.]; <xref ref-type="bibr" rid="B2">Dong et al. 2020</xref>: 431 [Species Catalog of China].</comment></tp:nomenclature-citation></tp:nomenclature-citation-list></tp:nomenclature><tp:treatment-sec sec-type="material" id="SECID0EIFAI"><title>Material examined.</title><p>China: - <bold>Chongqing</bold>: • 1 ♂; Beibei, Jinyunshan; 772 m, 10.vi.,2021; Bing Zhang; • 1 ♀; Jinyunshan; 772 m, 10.vi.2021; Hang Zhou. - <bold>Gansu</bold>: • 1 ♂; Kangxian, Pingheba; 1625 m, 28.viii.2023; Liang Wang. - <bold>Guizhou</bold>: • 1 ♀; Suiyang, Kuangkuoshuizhongxinzhan; 2.vi.2010; Dan Zhou. - <bold>Hebei</bold>: • 1 ♀; Chengde, Wulingshan, Zhufeng; 2085 m, 17.vii.2016; Wenmin Xiao. - <bold>Hubei</bold>: • 4 ♂, 4 ♀; Shennongjia, Qianjiaping; 1707 m, 8.vi.2023; Jiuzhou Liu. - <bold>Jilin</bold>: • 1 ♀, Helong, Wolongguanhuzhan; 737 m, 6.vii.2023; Yishen Xiao. - <bold>Shanxi</bold>: • 1 ♂, 1 ♀; Lvliang, Pangquangou Badaogou,; 1930 m, 15.vii.2023; Leyou Zhang. - <bold>Shaanxi</bold>: • 27 ♂, 16 ♀; Ningshan, Huodigou; 2034 m, 14.viii.2022; Bing Zhang. (all <named-content xmlns:xlink="http://www.w3.org/1999/xlink" content-type="dwc:institutional_code" xlink:title="Entomological Museum of China Agricultural University" xlink:href="http://grbio.org/institution/china-agricultural-university" xlink:type="simple">EMCAU</named-content>).</p></tp:treatment-sec><tp:treatment-sec sec-type="Brief diagnosis of female" id="SECID0ECGAI"><title>Brief diagnosis of female.</title><p>The female (Fig. <xref ref-type="fig" rid="F21">21e, f</xref>) of this species is newly associated. T<sub>7</sub> rectangular, with two pairs long posterior setae and some small setae. T<sub>8</sub> wide, divided into three parts (middle one small and lateral part extended ventrally). Epiproct with a weakly sclerotized anterior notch and pair of setae. Cercus long, with long and sinuate setae. Spermathecae (2+1) cylindrical, constricted medially, with narrow apical invagination and tiny spine outside.</p><fig id="F20" position="float" orientation="portrait"><object-id xmlns:xlink="http://www.w3.org/1999/xlink" content-type="doi" xlink:type="simple">10.3897/zookeys.1241.146200.figure20</object-id><object-id xmlns:xlink="http://www.w3.org/1999/xlink" content-type="arpha" xlink:type="simple">29F51515-4421-55D3-A107-84E36CA50367</object-id><label>Figure 20.</label><caption><p><italic><tp:taxon-name><tp:taxon-name-part taxon-name-part-type="genus" reg="Terrilimosina">T.</tp:taxon-name-part><tp:taxon-name-part taxon-name-part-type="species" reg="parabrevipexa">parabrevipexa</tp:taxon-name-part></tp:taxon-name></italic> Su &amp; Dong, 2009 habitus. <bold>a.</bold> Male lateral; <bold>b.</bold> Female lateral. Scale bars: 1.0 mm.</p></caption><graphic xmlns:xlink="http://www.w3.org/1999/xlink" xlink:href="zookeys-1241-139_article-146200__-g020.jpg" position="float" orientation="portrait" xlink:type="simple" id="oo_1350482.jpg"><uri content-type="original_file" xlink:type="simple">https://binary.pensoft.net/fig/1350482</uri></graphic></fig><fig id="F21" position="float" orientation="portrait"><object-id xmlns:xlink="http://www.w3.org/1999/xlink" content-type="doi" xlink:type="simple">10.3897/zookeys.1241.146200.figure21</object-id><object-id xmlns:xlink="http://www.w3.org/1999/xlink" content-type="arpha" xlink:type="simple">58AD86D6-C695-5D65-8B22-0F9F9CE0A890</object-id><label>Figure 21.</label><caption><p><italic><tp:taxon-name><tp:taxon-name-part taxon-name-part-type="genus" reg="Terrilimosina">T.</tp:taxon-name-part><tp:taxon-name-part taxon-name-part-type="species" reg="parabrevipexa">parabrevipexa</tp:taxon-name-part></tp:taxon-name></italic> Su &amp; Dong, 2009. <bold>a–d.</bold> Structures of male postabdomen: <bold>a.</bold> Terminalia posterior; <bold>b.</bold> Terminalia lateral; <bold>c.</bold> Phallus and associated structures lateral; <bold>d.</bold> S<sub>5</sub> ventral; <bold>e, f.</bold> Structures of female postabdomen: <bold>e.</bold> Dorsal; <bold>f.</bold> Ventral. Scale bar: 0.1 mm.</p></caption><graphic xmlns:xlink="http://www.w3.org/1999/xlink" xlink:href="zookeys-1241-139_article-146200__-g021.jpg" position="float" orientation="portrait" xlink:type="simple" id="oo_1350483.jpg"><uri content-type="original_file" xlink:type="simple">https://binary.pensoft.net/fig/1350483</uri></graphic></fig></tp:treatment-sec><tp:treatment-sec sec-type="diagnosis" id="SECID0EWIAI"><title>Diagnosis.</title><p>Male S<sub>5</sub> with a rectangular posteromedial process (Fig. <xref ref-type="fig" rid="F21">21d</xref>). Surstylus with an anteroventral and posteroventral process (Fig. <xref ref-type="fig" rid="F21">21c</xref>).</p></tp:treatment-sec><tp:treatment-sec sec-type="type locality" id="SECID0EGJAI"><title>Type locality.</title><p>China, Ningxia Province, Mt. Liu-p’an.</p></tp:treatment-sec><tp:treatment-sec sec-type="distribution" id="SECID0ELJAI"><title>Distribution.</title><p>China (Chongqing, Gansu, Guizhou, Hebei, Hubei, Jilin, Ningxia, Shanxi, Shaanxi).</p></tp:treatment-sec><tp:treatment-sec sec-type="comments" id="SECID0EQJAI"><title>Comments.</title><p>Previous Chinese records of this species are from Ningxia and Shaanxi (<xref ref-type="bibr" rid="B10">Su and Liu 2009</xref>; <xref ref-type="bibr" rid="B9">Su 2011</xref>; <xref ref-type="bibr" rid="B2">Dong et al. 2020</xref>). Here we present new records from Chongqing, Gansu, Guizhou, Hebei, Hubei, and Shanxi. <xref ref-type="bibr" rid="B2">Dong et al. (2020)</xref> recorded authorities of this species which are different from the authors of the publication. The authors of this species in the original paper is different from the publication authors (<xref ref-type="bibr" rid="B10">Su and Liu 2009</xref>).</p><p>Females of <italic><tp:taxon-name><tp:taxon-name-part taxon-name-part-type="genus" reg="Terrilimosina">T.</tp:taxon-name-part><tp:taxon-name-part taxon-name-part-type="species" reg="parabrevipexa">parabrevipexa</tp:taxon-name-part></tp:taxon-name></italic> resemble <italic><tp:taxon-name><tp:taxon-name-part taxon-name-part-type="genus" reg="Terrilimosina">T.</tp:taxon-name-part><tp:taxon-name-part taxon-name-part-type="species" reg="brevipexa">brevipexa</tp:taxon-name-part></tp:taxon-name></italic> Marshall, from which they differ in having an intact T<sub>7</sub>, a shallow anterior process on wide S<sub>8</sub> (width more than 2 × length) and narrow weakly sclerotized anterior notch on epiproct (Fig. <xref ref-type="fig" rid="F21">21e, f</xref>). <italic><tp:taxon-name><tp:taxon-name-part taxon-name-part-type="genus" reg="Terrilimosina">Terrilimosina</tp:taxon-name-part><tp:taxon-name-part taxon-name-part-type="species" reg="brevipexa">brevipexa</tp:taxon-name-part></tp:taxon-name></italic> Marshall has a shallow posterior concavity on T<sub>7</sub>, intact S<sub>8</sub> (width ~ 1.5 × length) and broad weakly sclerotized anterior notch on hypoproct (<xref ref-type="bibr" rid="B5">Marshall 1987</xref>: figs 6–8).</p></tp:treatment-sec><tp:treatment-sec><!--Section generated to contain objects referenced in tp:taxon-treatment.--><fig id="F1" position="float" orientation="portrait"><object-id xmlns:xlink="http://www.w3.org/1999/xlink" content-type="doi" xlink:type="simple">10.3897/zookeys.1241.146200.figure1</object-id><object-id xmlns:xlink="http://www.w3.org/1999/xlink" content-type="arpha" xlink:type="simple">D58B1824-CF9D-5E2A-B151-51FD94B2AA59</object-id><label>Figure 1.</label><caption><p><italic><tp:taxon-name><tp:taxon-name-part taxon-name-part-type="genus" reg="Terrilimosina">Terrilimosina</tp:taxon-name-part></tp:taxon-name></italic> wings. <bold>a.</bold><italic><tp:taxon-name><tp:taxon-name-part taxon-name-part-type="genus" reg="Terrilimosina">T.</tp:taxon-name-part><tp:taxon-name-part taxon-name-part-type="species" reg="bicruris">bicruris</tp:taxon-name-part></tp:taxon-name></italic> sp. nov.; <bold>b.</bold><italic><tp:taxon-name><tp:taxon-name-part taxon-name-part-type="genus" reg="Terrilimosina">T.</tp:taxon-name-part><tp:taxon-name-part taxon-name-part-type="species" reg="dentata">dentata</tp:taxon-name-part></tp:taxon-name></italic> sp. nov.; <bold>c.</bold><italic><tp:taxon-name><tp:taxon-name-part taxon-name-part-type="genus" reg="Terrilimosina">T.</tp:taxon-name-part><tp:taxon-name-part taxon-name-part-type="species" reg="parasmetanai">parasmetanai</tp:taxon-name-part></tp:taxon-name></italic> Su &amp; Liu; <bold>d.</bold><italic><tp:taxon-name><tp:taxon-name-part taxon-name-part-type="genus" reg="Terrilimosina">T.</tp:taxon-name-part><tp:taxon-name-part taxon-name-part-type="species" reg="brevipexa">brevipexa</tp:taxon-name-part></tp:taxon-name></italic> Marshall; <bold>e.</bold><italic><tp:taxon-name><tp:taxon-name-part taxon-name-part-type="genus" reg="Terrilimosina">T.</tp:taxon-name-part><tp:taxon-name-part taxon-name-part-type="species" reg="parabrevipexa">parabrevipexa</tp:taxon-name-part></tp:taxon-name></italic> Su &amp; Liu; <bold>f.</bold><italic><tp:taxon-name><tp:taxon-name-part taxon-name-part-type="genus" reg="Terrilimosina">T.</tp:taxon-name-part><tp:taxon-name-part taxon-name-part-type="species" reg="maoershanensis">maoershanensis</tp:taxon-name-part></tp:taxon-name></italic> Su; <bold>g.</bold><italic><tp:taxon-name><tp:taxon-name-part taxon-name-part-type="genus" reg="Terrilimosina">T.</tp:taxon-name-part><tp:taxon-name-part taxon-name-part-type="species" reg="schmitzi">schmitzi</tp:taxon-name-part></tp:taxon-name></italic> (Duda); <bold>h.</bold><italic><tp:taxon-name><tp:taxon-name-part taxon-name-part-type="genus" reg="Terrilimosina">T.</tp:taxon-name-part><tp:taxon-name-part taxon-name-part-type="species" reg="deemingi">deemingi</tp:taxon-name-part></tp:taxon-name></italic> Marshall; <bold>i.</bold><italic><tp:taxon-name><tp:taxon-name-part taxon-name-part-type="genus" reg="Terrilimosina">T.</tp:taxon-name-part><tp:taxon-name-part taxon-name-part-type="species" reg="capricornis">capricornis</tp:taxon-name-part></tp:taxon-name></italic> Su &amp; Liu; <bold>j.</bold><italic><tp:taxon-name><tp:taxon-name-part taxon-name-part-type="genus" reg="Terrilimosina">T.</tp:taxon-name-part><tp:taxon-name-part taxon-name-part-type="species" reg="longipexa">longipexa</tp:taxon-name-part></tp:taxon-name></italic> Marshall; <bold>k.</bold><italic><tp:taxon-name><tp:taxon-name-part taxon-name-part-type="genus" reg="Terrilimosina">T.</tp:taxon-name-part><tp:taxon-name-part taxon-name-part-type="species" reg="paralongipexa">paralongipexa</tp:taxon-name-part></tp:taxon-name></italic> Hayashi; <bold>l.</bold><italic><tp:taxon-name><tp:taxon-name-part taxon-name-part-type="genus" reg="Terrilimosina">T.</tp:taxon-name-part><tp:taxon-name-part taxon-name-part-type="species" reg="nana">nana</tp:taxon-name-part></tp:taxon-name></italic> Hayashi; <bold>m.</bold><italic><tp:taxon-name><tp:taxon-name-part taxon-name-part-type="genus" reg="Terrilimosina">T.</tp:taxon-name-part><tp:taxon-name-part taxon-name-part-type="species" reg="unio">unio</tp:taxon-name-part></tp:taxon-name></italic> Marshall; <bold>n.</bold><italic><tp:taxon-name><tp:taxon-name-part taxon-name-part-type="genus" reg="Terrilimosina">T.</tp:taxon-name-part><tp:taxon-name-part taxon-name-part-type="species" reg="digitata">digitata</tp:taxon-name-part></tp:taxon-name></italic> sp. nov. Scale bar: 0.5 mm.</p></caption><graphic xmlns:xlink="http://www.w3.org/1999/xlink" xlink:href="zookeys-1241-139_article-146200__-g001.jpg" position="float" orientation="portrait" xlink:type="simple" id="oo_1350463.jpg"><uri content-type="original_file" xlink:type="simple">https://binary.pensoft.net/fig/1350463</uri></graphic></fig></tp:treatment-sec><ref-list><ref id="B10"><mixed-citation xmlns:xlink="http://www.w3.org/1999/xlink" xlink:type="simple"><person-group><name name-style="western"><surname>Su</surname><given-names>LX</given-names></name><name name-style="western"><surname>Liu</surname><given-names>GC</given-names></name></person-group> (<year>2009</year>) <article-title>A review of the genus <italic><tp:taxon-name><tp:taxon-name-part taxon-name-part-type="genus">Terrilimosina</tp:taxon-name-part></tp:taxon-name></italic> Roháček (<tp:taxon-name><tp:taxon-name-part taxon-name-part-type="order">Diptera</tp:taxon-name-part></tp:taxon-name>: <tp:taxon-name><tp:taxon-name-part taxon-name-part-type="family">Sphaeroceridae</tp:taxon-name-part></tp:taxon-name>, <tp:taxon-name><tp:taxon-name-part taxon-name-part-type="subfamily">Limosininae</tp:taxon-name-part></tp:taxon-name>) from China.</article-title><source>The Pan-Pacific Entomologist</source><volume>85</volume>(<issue>2</issue>): <fpage>51</fpage>–<lpage>57</lpage>. <ext-link xlink:href="10.3956/2009-10.1" ext-link-type="doi" xlink:type="simple">https://doi.org/10.3956/2009-10.1</ext-link></mixed-citation></ref><ref id="B9"><mixed-citation xmlns:xlink="http://www.w3.org/1999/xlink" xlink:type="simple"><person-group><name name-style="western"><surname>Su</surname><given-names>LX</given-names></name></person-group> (<year>2011</year>) <source>Lesser Dung Flies.</source><publisher-name>Liaoning University Press</publisher-name>, <publisher-loc>Shenyang</publisher-loc>, <size units="page">414 pp</size>.</mixed-citation></ref><ref id="B2"><mixed-citation xmlns:xlink="http://www.w3.org/1999/xlink" xlink:type="simple"><person-group><name name-style="western"><surname>Dong</surname><given-names>H</given-names></name><name name-style="western"><surname>Su</surname><given-names>LX</given-names></name><name name-style="western"><surname>Yang</surname><given-names>D</given-names></name></person-group> (<year>2020</year>) <tp:taxon-name><tp:taxon-name-part taxon-name-part-type="family">Sphaeroceridae</tp:taxon-name-part></tp:taxon-name>. In Yang D, Wang MQ, Li WL (Eds) Species Catalogue of China. Volume 2 Animals. Insect (VI). <tp:taxon-name><tp:taxon-name-part taxon-name-part-type="order">Diptera</tp:taxon-name-part></tp:taxon-name> (3). Cyclorrhaphous <tp:taxon-name><tp:taxon-name-part taxon-name-part-type="suborder">Brachycera</tp:taxon-name-part></tp:taxon-name>. Science Press, Beijing, 414–433.</mixed-citation></ref><ref id="B5"><mixed-citation xmlns:xlink="http://www.w3.org/1999/xlink" xlink:type="simple"><person-group><name name-style="western"><surname>Marshall</surname><given-names>S</given-names></name></person-group> (<year>1987</year>) <article-title>A review of the Holarctic genus <italic><tp:taxon-name><tp:taxon-name-part taxon-name-part-type="genus">Terrilimosina</tp:taxon-name-part></tp:taxon-name></italic> (<tp:taxon-name><tp:taxon-name-part taxon-name-part-type="order">Diptera</tp:taxon-name-part></tp:taxon-name>: <tp:taxon-name><tp:taxon-name-part taxon-name-part-type="family">Sphaeroceridae</tp:taxon-name-part></tp:taxon-name>), with descriptions of new species from Nepal and Japan.</article-title><source>Proceedings of the Entomological Society of Washington</source><volume>89</volume>: <fpage>502</fpage>–<lpage>511</lpage>.</mixed-citation></ref></ref-list></tp:taxon-treatment>
