# Supplementary material for: ﻿A review of Terrilimosina Roháček, 1983 (Diptera, Sphaeroceridae) from China with new records and three new species
Source: Zookeys. 2025 Jun 12;1241:139–69. doi: 10.3897/zookeys.1241.146200 (PMC12179644; doi:10.3897/zookeys.1241.146200)
Supplement: XML Treatment for Terrilimosina paralongipexa [file zookeys.1241.146200-treatment11.xml]

<!DOCTYPE tp:taxon-treatment
  PUBLIC "-//TaxonX//DTD Taxonomic Treatment Publishing DTD v0 20100105//EN" "tax-treatment-NSO.dtd">
<tp:taxon-treatment xmlns:tp="http://www.plazi.org/taxpub"><tp:treatment-meta><kwd-group><label>Taxon classification</label><kwd>
              <named-content content-type="kingdom">Animalia</named-content>
            </kwd><kwd>
              <named-content content-type="order">Diptera</named-content>
            </kwd><kwd>
              <named-content content-type="family">Sphaeroceridae</named-content>
            </kwd></kwd-group><mixed-citation publication-type="journal"><person-group><name><surname>Cao</surname><given-names>Wenqiang</given-names></name><name><surname>Dong</surname><given-names>Hui</given-names></name><name><surname>Yang</surname><given-names>Ding</given-names></name></person-group><article-title>﻿A review of <italic><tp:taxon-name><tp:taxon-name-part taxon-name-part-type="genus" reg="Terrilimosina">Terrilimosina</tp:taxon-name-part></tp:taxon-name></italic> Roháček, 1983 (<tp:taxon-name><tp:taxon-name-part taxon-name-part-type="order">Diptera</tp:taxon-name-part></tp:taxon-name>, <tp:taxon-name><tp:taxon-name-part taxon-name-part-type="family">Sphaeroceridae</tp:taxon-name-part></tp:taxon-name>) from China with new records and three new species</article-title><source>Zookeys</source><day>12</day><month>06</month><year>2025</year><volume>1241</volume><fpage>139</fpage><lpage>169</lpage><pub-id pub-id-type="doi">10.3897/zookeys.1241.146200</pub-id></mixed-citation></tp:treatment-meta><tp:nomenclature><label>﻿</label><tp:taxon-name>
            <object-id xmlns:xlink="http://www.w3.org/1999/xlink" content-type="arpha" xlink:type="simple">4B1322C7-96B9-582F-98F0-EC373FD12FC3</object-id>
            <tp:taxon-name-part taxon-name-part-type="genus" reg="Terrilimosina">Terrilimosina</tp:taxon-name-part>
            <tp:taxon-name-part taxon-name-part-type="species" reg="paralongipexa">paralongipexa</tp:taxon-name-part>
          </tp:taxon-name><tp:taxon-authority>Hayashi, 1992</tp:taxon-authority><xref ref-type="fig" rid="F1">Figs 1k</xref><xref ref-type="fig" rid="F22">, 22</xref><xref ref-type="fig" rid="F23">, 23</xref><tp:nomenclature-citation-list><tp:nomenclature-citation><tp:taxon-name>
                <tp:taxon-name-part taxon-name-part-type="genus" reg="Terrilimosina">Terrilimosina</tp:taxon-name-part>
                <tp:taxon-name-part taxon-name-part-type="species" reg="paralongipexa">paralongipexa</tp:taxon-name-part>
              </tp:taxon-name><comment>Hayashi, 1992: 572. - <xref ref-type="bibr" rid="B8">Roháček et al. 2001</xref>: 272 [World Catalog of <tp:taxon-name><tp:taxon-name-part taxon-name-part-type="family">Sphaeroceridae</tp:taxon-name-part></tp:taxon-name>]; <xref ref-type="bibr" rid="B10">Su and Liu 2009</xref>: 52 [illustr.].</comment></tp:nomenclature-citation><tp:nomenclature-citation><tp:taxon-name>
                <tp:taxon-name-part taxon-name-part-type="genus" reg="Terrilimosina">Terrilimosina</tp:taxon-name-part>
                <tp:taxon-name-part taxon-name-part-type="species" reg="paralongipexa">paralongipexa</tp:taxon-name-part>
                <tp:taxon-name-part taxon-name-part-type="subspecies" reg="paralongipexa">paralongipexa</tp:taxon-name-part>
              </tp:taxon-name><comment>. - <xref ref-type="bibr" rid="B9">Su 2011</xref>: 121–122, 218 [redescription, illustr.]; <xref ref-type="bibr" rid="B2">Dong et al. 2020</xref>: 431 [Species Catalog of China].</comment></tp:nomenclature-citation></tp:nomenclature-citation-list></tp:nomenclature><tp:treatment-sec sec-type="material" id="SECID0ECPAI"><title>Material examined.</title><p>China: - <bold>Chongqing</bold>: • 1 ♀; Liangping, Dahebashuiku; 457 m, 10–11.viii.2012; Zhifei Li. - <bold>Gansu</bold>: • 1 ♀; Kangxian, Yangbameiyuangou; 998 m, 27.viii.2023; Liang Wang. - <bold>Guizhou</bold>: • 1 ♂; Yanhexian, Mayangziranbaohuqu; 1.x.2007; Zaihua Yang; • 2 ♂, 2 ♀; Mayanghelantinghe; 3.x.2007; Xiangsi Huo. - <bold>Hubei</bold>: • 5 ♂, 3 ♀; Shennongjia, Muyu; 1235 m, 6.vi.2023; Jiuzhou Liu. - <bold>Jilin</bold>: • 1 ♂, 1 ♀; Wangqing, Cilaoyagou; 500 m, 3.vii.2023; Yuetian Gao. - <bold>Liaoning</bold>: • 1 ♀; Fushun, Lijiacun; 540 m, 8.vii.2020; Tao Li; (M). - <bold>Xizang</bold>: • 4 ♀; Motuo, 80K; 2125 m, 20.viii.2020; Qicheng Yang. - <bold>Yunnan</bold>: • 1 ♀; Yiliang, Xiaocaoba; 1992 m, 14.vii.2023; Sihan Li. (all <named-content xmlns:xlink="http://www.w3.org/1999/xlink" content-type="dwc:institutional_code" xlink:title="Entomological Museum of China Agricultural University" xlink:href="http://grbio.org/institution/china-agricultural-university" xlink:type="simple">EMCAU</named-content>).</p></tp:treatment-sec><tp:treatment-sec sec-type="diagnosis" id="SECID0E3PAI"><title>Diagnosis.</title><p>Male S<sub>5</sub> with sparse short setae, a basally shallow constricted posteromedial lobe (with tufts of small, flat setulae and a narrow lateral process), and a pair of bristles at the base of the posteromedial lobe of S<sub>5</sub> (Fig. <xref ref-type="fig" rid="F23">23d</xref>). Surstylus with four robust bristles on the internal lobe of the surstylus, numerous ventral setae, and one short robust tooth-like posterior bristle (Fig. <xref ref-type="fig" rid="F23">23a, b</xref>).</p><fig id="F22" position="float" orientation="portrait"><object-id xmlns:xlink="http://www.w3.org/1999/xlink" content-type="doi" xlink:type="simple">10.3897/zookeys.1241.146200.figure22</object-id><object-id xmlns:xlink="http://www.w3.org/1999/xlink" content-type="arpha" xlink:type="simple">928F84E8-0B07-561A-9025-EDE108EB1D29</object-id><label>Figure 22.</label><caption><p><italic><tp:taxon-name><tp:taxon-name-part taxon-name-part-type="genus" reg="Terrilimosina">T.</tp:taxon-name-part><tp:taxon-name-part taxon-name-part-type="species" reg="paralongipexa">paralongipexa</tp:taxon-name-part></tp:taxon-name></italic> Hayashi, 1992 habitus. <bold>a.</bold> Male lateral; <bold>b.</bold> Female lateral. Scale bars: 1.0 mm.</p></caption><graphic xmlns:xlink="http://www.w3.org/1999/xlink" xlink:href="zookeys-1241-139_article-146200__-g022.jpg" position="float" orientation="portrait" xlink:type="simple" id="oo_1350484.jpg"><uri content-type="original_file" xlink:type="simple">https://binary.pensoft.net/fig/1350484</uri></graphic></fig><fig id="F23" position="float" orientation="portrait"><object-id xmlns:xlink="http://www.w3.org/1999/xlink" content-type="doi" xlink:type="simple">10.3897/zookeys.1241.146200.figure23</object-id><object-id xmlns:xlink="http://www.w3.org/1999/xlink" content-type="arpha" xlink:type="simple">900C5370-D891-57F5-B42A-C3232A7C0461</object-id><label>Figure 23.</label><caption><p><italic><tp:taxon-name><tp:taxon-name-part taxon-name-part-type="genus" reg="Terrilimosina">T.</tp:taxon-name-part><tp:taxon-name-part taxon-name-part-type="species" reg="paralongipexa">paralongipexa</tp:taxon-name-part></tp:taxon-name></italic> Hayashi, 1992 structures of male postabdomen. <bold>a.</bold> Terminalia posterior; <bold>b.</bold> Terminalia lateral; <bold>c.</bold> S<sub>6</sub> ventral; <bold>d.</bold> S<sub>5</sub> ventral; <bold>e.</bold> Distiphallus and basiphallus lateral; <bold>f.</bold> Postgonite ventral; <bold>g.</bold> Phallapodeme ventral. Scale bar: 0.1 mm.</p></caption><graphic xmlns:xlink="http://www.w3.org/1999/xlink" xlink:href="zookeys-1241-139_article-146200__-g023.jpg" position="float" orientation="portrait" xlink:type="simple" id="oo_1350485.jpg"><uri content-type="original_file" xlink:type="simple">https://binary.pensoft.net/fig/1350485</uri></graphic></fig></tp:treatment-sec><tp:treatment-sec sec-type="type locality" id="SECID0EUSAI"><title>Type locality.</title><p>Japan, Saitama, Iruma-gun, Moroyama.</p></tp:treatment-sec><tp:treatment-sec sec-type="distribution" id="SECID0EZSAI"><title>Distribution.</title><p>China (Chongqing, Gansu, Guizhou, Hubei, Jiangxi, Jilin, Liaoning, Shaanxi, Xizang, Yunnan); Japan (Saitama).</p></tp:treatment-sec><tp:treatment-sec sec-type="comments" id="SECID0E5SAI"><title>Comments.</title><p>Previous Chinese records of this species are from Jiangxi, Jilin, Liaoning, and Shaanxi (<xref ref-type="bibr" rid="B10">Su and Liu 2009</xref>; <xref ref-type="bibr" rid="B9">Su 2011</xref>; <xref ref-type="bibr" rid="B2">Dong et al. 2020</xref>). Here we present new records from Chongqing, Gansu, Guizhou, Hubei, Tibet, and Yunnan.</p></tp:treatment-sec><tp:treatment-sec><!--Section generated to contain objects referenced in tp:taxon-treatment.--><fig id="F1" position="float" orientation="portrait"><object-id xmlns:xlink="http://www.w3.org/1999/xlink" content-type="doi" xlink:type="simple">10.3897/zookeys.1241.146200.figure1</object-id><object-id xmlns:xlink="http://www.w3.org/1999/xlink" content-type="arpha" xlink:type="simple">D58B1824-CF9D-5E2A-B151-51FD94B2AA59</object-id><label>Figure 1.</label><caption><p><italic><tp:taxon-name><tp:taxon-name-part taxon-name-part-type="genus" reg="Terrilimosina">Terrilimosina</tp:taxon-name-part></tp:taxon-name></italic> wings. <bold>a.</bold><italic><tp:taxon-name><tp:taxon-name-part taxon-name-part-type="genus" reg="Terrilimosina">T.</tp:taxon-name-part><tp:taxon-name-part taxon-name-part-type="species" reg="bicruris">bicruris</tp:taxon-name-part></tp:taxon-name></italic> sp. nov.; <bold>b.</bold><italic><tp:taxon-name><tp:taxon-name-part taxon-name-part-type="genus" reg="Terrilimosina">T.</tp:taxon-name-part><tp:taxon-name-part taxon-name-part-type="species" reg="dentata">dentata</tp:taxon-name-part></tp:taxon-name></italic> sp. nov.; <bold>c.</bold><italic><tp:taxon-name><tp:taxon-name-part taxon-name-part-type="genus" reg="Terrilimosina">T.</tp:taxon-name-part><tp:taxon-name-part taxon-name-part-type="species" reg="parasmetanai">parasmetanai</tp:taxon-name-part></tp:taxon-name></italic> Su &amp; Liu; <bold>d.</bold><italic><tp:taxon-name><tp:taxon-name-part taxon-name-part-type="genus" reg="Terrilimosina">T.</tp:taxon-name-part><tp:taxon-name-part taxon-name-part-type="species" reg="brevipexa">brevipexa</tp:taxon-name-part></tp:taxon-name></italic> Marshall; <bold>e.</bold><italic><tp:taxon-name><tp:taxon-name-part taxon-name-part-type="genus" reg="Terrilimosina">T.</tp:taxon-name-part><tp:taxon-name-part taxon-name-part-type="species" reg="parabrevipexa">parabrevipexa</tp:taxon-name-part></tp:taxon-name></italic> Su &amp; Liu; <bold>f.</bold><italic><tp:taxon-name><tp:taxon-name-part taxon-name-part-type="genus" reg="Terrilimosina">T.</tp:taxon-name-part><tp:taxon-name-part taxon-name-part-type="species" reg="maoershanensis">maoershanensis</tp:taxon-name-part></tp:taxon-name></italic> Su; <bold>g.</bold><italic><tp:taxon-name><tp:taxon-name-part taxon-name-part-type="genus" reg="Terrilimosina">T.</tp:taxon-name-part><tp:taxon-name-part taxon-name-part-type="species" reg="schmitzi">schmitzi</tp:taxon-name-part></tp:taxon-name></italic> (Duda); <bold>h.</bold><italic><tp:taxon-name><tp:taxon-name-part taxon-name-part-type="genus" reg="Terrilimosina">T.</tp:taxon-name-part><tp:taxon-name-part taxon-name-part-type="species" reg="deemingi">deemingi</tp:taxon-name-part></tp:taxon-name></italic> Marshall; <bold>i.</bold><italic><tp:taxon-name><tp:taxon-name-part taxon-name-part-type="genus" reg="Terrilimosina">T.</tp:taxon-name-part><tp:taxon-name-part taxon-name-part-type="species" reg="capricornis">capricornis</tp:taxon-name-part></tp:taxon-name></italic> Su &amp; Liu; <bold>j.</bold><italic><tp:taxon-name><tp:taxon-name-part taxon-name-part-type="genus" reg="Terrilimosina">T.</tp:taxon-name-part><tp:taxon-name-part taxon-name-part-type="species" reg="longipexa">longipexa</tp:taxon-name-part></tp:taxon-name></italic> Marshall; <bold>k.</bold><italic><tp:taxon-name><tp:taxon-name-part taxon-name-part-type="genus" reg="Terrilimosina">T.</tp:taxon-name-part><tp:taxon-name-part taxon-name-part-type="species" reg="paralongipexa">paralongipexa</tp:taxon-name-part></tp:taxon-name></italic> Hayashi; <bold>l.</bold><italic><tp:taxon-name><tp:taxon-name-part taxon-name-part-type="genus" reg="Terrilimosina">T.</tp:taxon-name-part><tp:taxon-name-part taxon-name-part-type="species" reg="nana">nana</tp:taxon-name-part></tp:taxon-name></italic> Hayashi; <bold>m.</bold><italic><tp:taxon-name><tp:taxon-name-part taxon-name-part-type="genus" reg="Terrilimosina">T.</tp:taxon-name-part><tp:taxon-name-part taxon-name-part-type="species" reg="unio">unio</tp:taxon-name-part></tp:taxon-name></italic> Marshall; <bold>n.</bold><italic><tp:taxon-name><tp:taxon-name-part taxon-name-part-type="genus" reg="Terrilimosina">T.</tp:taxon-name-part><tp:taxon-name-part taxon-name-part-type="species" reg="digitata">digitata</tp:taxon-name-part></tp:taxon-name></italic> sp. nov. Scale bar: 0.5 mm.</p></caption><graphic xmlns:xlink="http://www.w3.org/1999/xlink" xlink:href="zookeys-1241-139_article-146200__-g001.jpg" position="float" orientation="portrait" xlink:type="simple" id="oo_1350463.jpg"><uri content-type="original_file" xlink:type="simple">https://binary.pensoft.net/fig/1350463</uri></graphic></fig></tp:treatment-sec><ref-list><ref id="B8"><mixed-citation xmlns:xlink="http://www.w3.org/1999/xlink" xlink:type="simple"><person-group><name name-style="western"><surname>Roháček</surname><given-names>J</given-names></name><name name-style="western"><surname>Marshall</surname><given-names>S</given-names></name><name name-style="western"><surname>Norrbom</surname><given-names>AL</given-names></name><name name-style="western"><surname>Buck</surname><given-names>M</given-names></name><name name-style="western"><surname>Quiros</surname><given-names>DI</given-names></name><name name-style="western"><surname>Smith</surname><given-names>I</given-names></name></person-group> (<year>2001</year>) <source>World catalog of <tp:taxon-name><tp:taxon-name-part taxon-name-part-type="family">Sphaeroceridae</tp:taxon-name-part></tp:taxon-name> (<tp:taxon-name><tp:taxon-name-part taxon-name-part-type="order">Diptera</tp:taxon-name-part></tp:taxon-name>).</source><publisher-name>Slezské zemské muzeum</publisher-name>, <publisher-loc>Opava</publisher-loc>, <size units="page">229 pp</size>.</mixed-citation></ref><ref id="B10"><mixed-citation xmlns:xlink="http://www.w3.org/1999/xlink" xlink:type="simple"><person-group><name name-style="western"><surname>Su</surname><given-names>LX</given-names></name><name name-style="western"><surname>Liu</surname><given-names>GC</given-names></name></person-group> (<year>2009</year>) <article-title>A review of the genus <italic><tp:taxon-name><tp:taxon-name-part taxon-name-part-type="genus">Terrilimosina</tp:taxon-name-part></tp:taxon-name></italic> Roháček (<tp:taxon-name><tp:taxon-name-part taxon-name-part-type="order">Diptera</tp:taxon-name-part></tp:taxon-name>: <tp:taxon-name><tp:taxon-name-part taxon-name-part-type="family">Sphaeroceridae</tp:taxon-name-part></tp:taxon-name>, <tp:taxon-name><tp:taxon-name-part taxon-name-part-type="subfamily">Limosininae</tp:taxon-name-part></tp:taxon-name>) from China.</article-title><source>The Pan-Pacific Entomologist</source><volume>85</volume>(<issue>2</issue>): <fpage>51</fpage>–<lpage>57</lpage>. <ext-link xlink:href="10.3956/2009-10.1" ext-link-type="doi" xlink:type="simple">https://doi.org/10.3956/2009-10.1</ext-link></mixed-citation></ref><ref id="B9"><mixed-citation xmlns:xlink="http://www.w3.org/1999/xlink" xlink:type="simple"><person-group><name name-style="western"><surname>Su</surname><given-names>LX</given-names></name></person-group> (<year>2011</year>) <source>Lesser Dung Flies.</source><publisher-name>Liaoning University Press</publisher-name>, <publisher-loc>Shenyang</publisher-loc>, <size units="page">414 pp</size>.</mixed-citation></ref><ref id="B2"><mixed-citation xmlns:xlink="http://www.w3.org/1999/xlink" xlink:type="simple"><person-group><name name-style="western"><surname>Dong</surname><given-names>H</given-names></name><name name-style="western"><surname>Su</surname><given-names>LX</given-names></name><name name-style="western"><surname>Yang</surname><given-names>D</given-names></name></person-group> (<year>2020</year>) <tp:taxon-name><tp:taxon-name-part taxon-name-part-type="family">Sphaeroceridae</tp:taxon-name-part></tp:taxon-name>. In Yang D, Wang MQ, Li WL (Eds) Species Catalogue of China. Volume 2 Animals. Insect (VI). <tp:taxon-name><tp:taxon-name-part taxon-name-part-type="order">Diptera</tp:taxon-name-part></tp:taxon-name> (3). Cyclorrhaphous <tp:taxon-name><tp:taxon-name-part taxon-name-part-type="suborder">Brachycera</tp:taxon-name-part></tp:taxon-name>. Science Press, Beijing, 414–433.</mixed-citation></ref></ref-list></tp:taxon-treatment>
